# Supplementary material for: Pharmacokinetic Study of Anti-osteoarthritic Compounds of a Standardized Fraction from Sphaeralcea Angustifolia
Source: Pharmaceuticals (Basel). 2021 Jun 25;14(7):610. doi: 10.3390/ph14070610 (PMC8308911; doi:10.3390/ph14070610)
Supplement: Supplementary file 1 [file pharmaceuticals-14-00610-s001.zip]

Archive with 1 entries (1 files):
- pharmaceuticals-1247056-supplementary.pdf
